# Supplementary material for: Influence of High Temperature and Ammonia and Nitrite Accumulation on the Physiological, Structural, and Genetic Aspects of the Biology of Largemouth Bass (Micropterus salmoides)
Source: Antioxidants (Basel). 2025 Apr 20;14(4):495. doi: 10.3390/antiox14040495 (PMC12024417; doi:10.3390/antiox14040495)
Supplement: Supplementary file 1 [file antioxidants-14-00495-s001.zip]

Archive with 5 entries (5 files):
- Fig. S1.tif
- Fig. S2.tif
- Fig. S3.tif
- Fig. S4.tif
- Table S1_Primers.xlsx
