# Supplementary material for: Influence of High Temperature and Ammonia and Nitrite Accumulation on the Physiological, Structural, and Genetic Aspects of the Biology of Largemouth Bass (Micropterus salmoides)
Source: Antioxidants (Basel). 2025 Apr 20;14(4):495. doi: 10.3390/antiox14040495 (PMC12024417; doi:10.3390/antiox14040495)
Supplement: Supplementary file 1 [file antioxidants-14-00495-s001.zip › Table S1_Primers.xlsx]

## Sheet: Sheet1
Gene name	Description	Forward primer 5'-3'	Reverse primer 5'-3'	Amplicon size bp	Efficiency % (Liver)	Efficiency % (Spleen)
LOC119904002	collagen alpha-2(VI) chain-like	TGGACCCAGGCCAATACCT	AGTCAATTATCCCAGCTTCGGG	101	103.6	106.3
mmp2	matrix metallopeptidase 2	CTCTTGGCTCATGCCTTTGC	ACCTTCACCACTTGGCCATC	101	94.4	97
col1a1b	collagen, type I, alpha 1b	CGGTGGATTCCAGTTCCAGT	GCGGAGTCCATGTAGGCAAT	147	98	95.2
LOC119910151	thrombospondin-1-like	CAAGACTGGCAGAGAGTCGG	GACCTTGTATGCAGGGCTGT	128	104.7	94.8
tgfb3	transforming growth factor, beta 3	TCCGCCAGAAAACAATGACCT	CGGAACAAGTTGGTGGAGTTC	105	97.1	95.6
bmp4	bone morphogenetic protein 4	GGCTTCCACCATGAAGAGCAC	CTCGTCCTCTGGAATGCTTGT	105	99.6	91.1
Candidate internal references
faua	FAU ubiquitin like and ribosomal protein S30 fusion a	GATCAGGTGCTGTTGCTTGC	GAGCCGTGAACCTTACCTCC	125	93	97.6
rpl21	ribosomal protein L21	ACTGAAACGCCAGCCTACTC	ATGCCATGAACTCGTAGGGG	101	93.9	98.9
eif5a	eukaryotic translation initiation factor 5A	TCTTTTTCTTGGAAGTGCCCCT	TTCAGCACCACATAGCCGTT	139	95.3	91.4
rack1	receptor for activated C kinase 1	CATCTGGTGGAAGGGACGGC	CAGTAACGGTTGGGGCTGAA	118	97.6	97.3
rps12	ribosomal protein S12	TGGATGTCAACACCGCTCTC	GAGATGAGCCTGACGCTTGT	113	95.6	92
LOC119900488	ubiquitin-60S ribosomal protein L40	ATGATCTGCCGCAAGTGCTA	ATGGCATTGAGTGCTGTTGC	139	94.3	90.8
